# Supplementary material for: Silver-Catalyzed Decarboxylative Acylation of Isocyanides Accesses to α-Ketoamides with Air as a Sole Oxidant
Source: Molecules. 2023 Jul 11;28(14):5342. doi: 10.3390/molecules28145342 (PMC10383724; doi:10.3390/molecules28145342)
Supplement: Supplementary file 1 [file molecules-28-05342-s001.zip]

Archive with 1 entries (1 files):
- molecules-2490065-supplementary.pdf
